# Supplementary material for: Outcomes and Prognostic Factors of Pulmonary Hypertension Patients Undergoing Emergent Endotracheal Intubation
Source: J Intensive Care Med. 2022 Aug 8;38(3):280–9. doi: 10.1177/08850666221118839 (PMC9806479; doi:10.1177/08850666221118839)
Supplement: sj-xlsx-3-jic-10.1177_08850666221118839 - Supplemental material for Outcomes and Prognostic Factors of Pulmonary Hypertension Patients Undergoing Emergent Endotracheal Intubation [file sj-xlsx-3-jic-10.1177_08850666221118839.xlsx]

## Sheet: Full Dataset
Study ID	PH (1=PH present)	Date of Admission	Date of Intubation	Date of Death	Age at Intubation	Age Group	History of MI (0=no, 1=yes)	CHF	PVD (Peripheral Vascular Disease)	CVA or TIA	Dementia	COPD * note= yes to all as original CI was chronic pulm disease NOT obstructive	Connective Tissue Disease	PUD (Peptic Ulcer Disease)	Liver Disease	Diabetes Mellitus	Hemiplegia	Moderate to Severe CKD	Solid Tumor	Leukemia	Lymphoma	AIDS	Charlson Score	Reason for Admission	Gender (1=female)	Race	Race (1=white)	BMI	WHO Class	Notes (ex Sarcoid, PAH, Fen-fen)	Prior PAH Medication	Type (free text, PDE4, Endothelin, etc)	Most recent PASP	VEN pH prior	VEN pO2 prior	VEN FiO2 prior	VEN pCO2 prior	VEN pH after	VEN pO2 after	VEN FiO2 after	VEN pCO2 after	ART pH prior	ART pO2 prior	ART FiO2 prior	ART pCO2 prior	ART pH after	ART pO2 after	ART FiO2 after	ART pCO2 after
1	1	2004-08-02	2004-08-08	2004-08-27	41.8547	<50	No	No	No	No	No	Yes	No	No	Moderate or Severe	None or Diet-Controlled	No	No	None	No	No	No	4	ESLD, LEE, SOB with pleural effusion	1	White or Caucasian	1	24.3	1		0		84									7.47	39		37
2	1	2005-01-21	2005-01-25	2005-07-20	69.5022	60-69	No	No	No	No	No	Yes	No	No	None	None or Diet-Controlled	No	No	None	No	No	No	3	SOB	1	White or Caucasian	1		1		0		56									7.34	64		53
3	1	2005-02-24	2005-02-27	2005-03-01	49.0965	<50	No	Yes	No	No	No	Yes	Yes	Yes	None	None or Diet-Controlled	No	No	None	No	No	No	4	"pulm issues"	1	White or Caucasian	1	22.9	1		1	prostacyclin, endothelin	98									7.45	79		28
4	1	2005-05-17	2005-05-18	2005-05-24	30.046	<50	No	No	No	No	No	Yes	No	No	None	None or Diet-Controlled	No	No	None	No	No	No	1	resp distress	0	White or Caucasian	1	20.1	3		0		116									7.24	126		109		123		99
5	1	2005-05-19	2005-05-24	2007-04-03	96.9965	>=80	Yes	Yes	No	No	No	Yes	No	No	None	None or Diet-Controlled	No	No	Localized	No	No	No	9	comm acquired pneumo, desaturation with increasing secretions	1	White or Caucasian	1	23.4	3		0											7.11	72		72	7.38	109	36
6	1	2005-05-29	2005-05-30	2005-05-30	41.904	<50	No	No	No	No	No	Yes	Yes	No	None	None or Diet-Controlled	No	No	None	No	No	No	2	severe PAH and fibrosing alveolitis w/ scleroderma for "active listing" for bilateral sequential lung transplantation	1	White or Caucasian	1	21.3	1	scleroderma, GAVE (watermelon stomach), esophageal dysmotility, hx of acute renal failure	1	prostacyclin	102									7.43	59	0.95	35
7	1	2005-09-07	2005-09-22	2005-09-22	51.0514	50-59	No	No	No	No	No	Yes	No	No	None	Uncomplicated	No	No	None	No	No	No	3	new onset atrial flutter	0	White Hispanic/Latino	0		1		1	prostacyclin	79
8	1	2006-07-08	2006-07-11	2006-10-09	50.6763	50-59	No	No	No	No	No	Yes	No	No	None	None or Diet-Controlled	No	No	None	No	No	No	5	exacerbation of pulm htn	1	White Hispanic/Latino	0	17.9	1		1	PDE5-I, endothelin	110									7.43	48	1	33	7.46	56	0.95	32
9	1	2006-09-19	2006-09-20		19.9567	<50	No	Yes	No	No	Yes	Yes	No	No	None	Uncomplicated	No	No	None	No	No	No	3	SOB, orthopnea, paroxysmal nocturnal dyspnea, worsening LEE	0	White or Caucasian	1	25	3				45									7.28	70	0.6	91	7.55	124	0.6	40
10	1	2006-11-01	2006-11-03	2006-12-24	41.4686	<50	No	No	No	No	No	Yes	Yes	No	Moderate or Severe	None or Diet-Controlled	No	No	None	No	No	No	7	SOB, respiratory distress, worsening tachypnea	1	Hispanic	0	21	1	scleroderma	0		71									7.47	60	0.33	36	7.53	113	0.5	36
11	1	2006-12-03	2006-12-31	2007-01-12	60.0674	60-69	No	No	No	No	No	Yes	No	No	Moderate or Severe	Uncomplicated	No	Yes (dialysis- kidney transplant- or Cr >3mg/dL)	None	No	No	No	7	altered mental status, possible OLT	0	White Hispanic/Latino	0	24.4	1		0		46									7.42	181	0.5	27	7.47	134	0.35	25
12	1	2007-04-04	2007-04-04	2007-05-07	81.0919	>=80	No	Yes	No	No	No	Yes	No	No	None	None or Diet-Controlled	No	No	None	No	No	No	6	worsening hypercapnia	1	White or Caucasian	1	32.9	3		0		67									7.05	72		100	7.27	52	0.5	79
13	1	2007-04-10	2007-04-12	2007-05-02	54.3779	50-59	No	No	No	No	No	Yes	No	No	None	None or Diet-Controlled	No	No	None	No	No	No	1	SOB, cough	0	White or Caucasian	1	21.8	3		1	PDE5-i										7.39	178	0.95	46	7.24	134	1	80
14	1	2007-04-28	2007-04-29	2008-01-10	58.0878	50-59	No	Yes	No	No	No	Yes	No	No	None	None or Diet-Controlled	No	No	None	No	No	No	4	SOB	1	White or Caucasian	1	31.3	1		0		78									7.41	68		16	7.37	63	1	20
15	1	2007-06-13	2007-06-14	2007-06-14	52.3026	50-59	No	No	No	Yes	No	Yes	No	No	None	Uncomplicated	No	No	None	No	No	No	4	acute resp failure	0	White or Caucasian	1	26.4	3		0		60									7.19	50	1	64	7.17	69	1	76
16	1	2007-09-05	2007-09-10	2007-09-27	58.8517	50-59	No	No	No	No	No	Yes	No	No	None	Uncomplicated	No	No	None	No	No	No	3	R pneumothorax, resp distress	1	White Hispanic/Latino	0	30.6	3		1	PDE5-I	53									7.26	47		60	7.36	135	1	34
17	1	2008-02-07	2008-02-12	2008-02-24	57.2582	50-59	No	Yes	No	No	No	Yes	No	No	None	None or Diet-Controlled	No	No	None	No	No	No	4	trouble breathing	1	White or Caucasian	1	19.8	1		1	PDE5-I, prostacyclin, endothelin	87									7.49	57	1	29	7.48	46	1	38
18	1	2008-02-22	2008-03-15	2008-05-09	47.8836	<50	No	No	No	No	No	Yes	Yes	No	Moderate or Severe	None or Diet-Controlled	No	No	None	No	No	No	9	GI bleeding	1	White or Caucasian	1	16.1	1		0		60									7.37	56	0.33	51	7.34	54	0.6	48
19	1	2008-03-23	2008-04-01	2008-04-02	50.5969	50-59	No	No	No	No	No	Yes	No	No	Moderate or Severe	None or Diet-Controlled	No	Yes (dialysis- kidney transplant- or Cr >3mg/dL)	None	No	No	No	5	ESLD, hepatic encephalopathy	0	White or Caucasian	1	34.9	1		0		80									7.33	75	0.33	31	7.26	131	0.65	35
20	1	2008-03-27	2008-03-29	2008-04-11	48.6502	<50	No	Yes	No	No	No	Yes	No	No	None	None or Diet-Controlled	No	Yes (dialysis- kidney transplant- or Cr >3mg/dL)	None	No	No	No	5	SOB, hypotension, ARF	0	White or Caucasian	1	36	3		1	PDE5-i	72									7.38	56	0.95	55	7.33	56	0.95	28
21	1	2008-06-01	2008-06-01	2017-12-16	66.8711	60-69	No	No	No	No	No	Yes	No	No	None	Uncomplicated	No	Yes (dialysis- kidney transplant- or Cr >3mg/dL)	None	No	No	No	10	transfer - primary pulm htn	1	White or Caucasian	1	35	1		1	prostacyclin, PDE5-I,										7.1	64		116	7.43	73	0.8	44
22	1	2008-06-20	2008-07-05	2008-07-15	61.4555	60-69	No	No	No	No	No	Yes	No	No	Moderate or Severe	None or Diet-Controlled	No	Yes (dialysis- kidney transplant- or Cr >3mg/dL)	None	No	No	No	9	resp distress	1	White or Caucasian	1	22.6	1		0		50									7.43	52	0.6	34	7.37	145	1	38
23	1	2008-07-11	2008-07-31	2008-07-31	37.1673	<50	Yes	Yes	No	No	No	Yes	No	No	None	None or Diet-Controlled	No	Yes (dialysis- kidney transplant- or Cr >3mg/dL)	None	No	No	No	6	right heart failure and worsening pulm htn including overload	0	White or Caucasian	1	20.9	1		1	PDE5i, prostacyclin	69									7.09	43	1	52		66	1	53
24	1	2008-12-06	2008-12-10	2008-12-14	66.1319	60-69	No	No	No	No	No	Yes	No	No	None	None or Diet-Controlled	No	No	Localized	No	No	No	12	SOB, possible lung infection	0	White or Caucasian	1	27.8	3		0		70									7.44	43	0.95	48	7.38	48	1	59
25	1	2008-12-11	2008-12-23	2009-02-02	56.4341	50-59	No	No	No	No	No	Yes	No	No	Moderate or Severe	Uncomplicated	No	No	Localized	No	No	No	5	hypoxia	0	White or Caucasian	1	24.9	3		0		56									7.48	37	0.96	33	7.32	118	1	55
26	1	2009-02-26	2009-03-05	2009-03-05	70.5673	70-79	No	No	No	No	No	Yes	No	No	None	None or Diet-Controlled	No	No	None	No	No	No	2	SOB	0	White Hispanic/Latino	0	29.8	3		0		55									7.43	60	0.4	45		40	1	50
27	1	2009-02-28	2009-03-03	2009-06-02	58.9119	50-59	No	Yes	No	No	No	Yes	No	No	None	End-organ Damage	No	No	None	No	No	No	5	SOB, ARF, uremia, AMS	1	Black or African American	0	60.1	3		1	PDE5-I, endothelin						7.44	55	0.6	43	7.08	47		98
28	1	2009-05-07	2009-05-11	2009-05-11	56.9899	50-59	No	No	No	No	No	Yes	No	No	None	None or Diet-Controlled	No	No	None	No	No	No	5	postop observation of severe pulm htn	0	White Hispanic/Latino	0	28.1	1		1	Endothelin, PDE5i, prostacyclin	113									7.31	54	1	37	6.96	13	1	79
29	1	2009-05-18	2009-06-03	2009-06-03	53.9207	50-59	No	No	No	No	No	Yes	No	No	Moderate or Severe	Uncomplicated	No	Yes (dialysis- kidney transplant- or Cr >3mg/dL)	None	No	No	No	10	SOB, ESLD	0	Other	0	34.9	1	portopulmonary hypertension	0		61	7.32	41	0.9	41	7.35	36	0.8	41
30	1	2009-05-28	2009-06-21	2009-06-22	52.7297	50-59	No	Yes	No	No	No	Yes	No	No	None	None or Diet-Controlled	No	No	None	No	No	No	1	increase in 02 requirement	0	White or Caucasian	1	29.4	3		0											7.43	49	1	44	7.23	73	1	60
31	0	2013-03-23	2013-03-27		57.8222		1	1	0		0		0	1	1	0	0	0				0	4	SOB	1	White or Caucasian	1	21.5																		7.54	214	1	20.7
32	0	2013-03-27	2013-04-04	04/06/2013	47.0278		0	0	0		0		0	0	0	1	0	0				0	9	Dyspnea	1	Asian	0	35.35														7.22	63.4	0.33	58.9	7.21	103	0.45	60.6
33	0	2013-04-01	2013-04-01	04/01/2013	52.4667		0	0	0		0		0	0	0	0	0	0				0	1	full cardiac arrest	0	White or Caucasian	1	23.9
34	0	2013-04-21	2013-04-23	05/06/2013	72.5667		1	1	0		0		0	0	1	0	1	0				0	12	cholangitis	1	Asian	0	31.01											77	0.6	44	7.33	68.5	0.4	48
35	0	2013-08-10	2013-08-12	08/24/2013	56.0667		0	0	0		0		0	0	1	1	0	1				0	7	Pretransplant eval	1	Unknown	0	32.12														7.46	75	0.24	41	7.46	92	0.4	42
36	1	2013-08-31	2013-08-31 13:49:00	2015-05-12	25.018	<50	No	Yes	No	Yes	No	Yes	No	No	None	None or Diet-Controlled	No	No	None	No	No	No	4	hemoptysis 2/2 supratherapeutic INR and PHTN	0	Hispanic	0	21.2	2	congenital heart disease, tetralogy of fallot	1	Remodulin, bosentan, tadalafil	160					7.32	52	1	51					7.32	52	1	51
37	0	2013-12-15	2013-12-15		50.0639		0	0	0		0		0	0	1	1	0	0				0	5	prolonged seizures	0	White or Caucasian	1	26.81																		7.45	170	0.6	29.6
38	0	2013-12-29	2014-01-22	01/24/2014	52.1639		1	0	0		0		0	0	0	1	0	0				0	4	GVHD	0	White or Caucasian	1	25.86														7.29	85	0.6	50	7.41	133	0.7	32
39	1	2014-01-28	2014-01-30 09:25:00	2019-02-16	61.4237	60-69	No	Yes	No	No	No	Yes	Yes	No	None	None or Diet-Controlled	No	No	None	No	No	No	5	severe respiratory failure, bridge to bilateral lung transplant	1	White or Caucasian	1	21.2	3	Sarcoidosis	1	remodulin, tadalafil	96	7.43	39	0.8	41									7.3	82	0.9	54
40	1	2014-02-03	2014-03-23 13:14:00	2014-03-31	65.1532	60-69	No	Yes	No	No	No	Yes	Yes	No	None	None or Diet-Controlled	No	Yes (dialysis- kidney transplant- or Cr >3mg/dL)	None	No	No	No	6	SOB and dyspnea on exertion	0	White or Caucasian	1	22.9	3	systemic sclerosis	1	sildenafil, letairis	73									7.22	22	0.32	71	7.23	76	0.75	64
41	0	2014-02-03	2014-02-21	02/22/2014	60.5528		0	0	0		0		0	0	1	0	0	1				0	7	OLT eval	0	White or Caucasian	1	30.73														7.34	71	0.3	31	7.38	152	0.6	34
42	0	2014-02-07	2014-02-07		25.2778		0	1	1		0		0	0	0	1	0	0				0	4	subdural hematoma	0	Multiple Races	0	32.4														7.09	195	0.21	42	7.42	174	1	35
43	0	2014-04-24	2014-04-24		47.7417		1	0	0		0		1	0	1	1	0	1				0	9	fever	1	Black or African American	0	30.68														7.4	67.8	0.32	35.6	7.23	53.8	1	45.1
44	0	2014-05-06	2014-05-06	04/01/2017	59.0611		0	0	0		0		1	0	1	0	0	1				0	8	MVA	1	Multiple Races	0	35														7.25	203	0.21	51	7.37	153	0.4	38
45	0	2014-05-16	2014-05-18	05/28/2014	58.225		1	1	0		0		0	0	0	0	0	0				0	3	hypoxemic respiratory arrest	1	White or Caucasian	1	21.5														7.53	75	0.85	38	7.47	65	0.7	44
46	0	2014-06-12	2014-11-14		67.8722		1	1	1		1		0	0	0	0	0	1				0	8	fall/syncope	1	Black or African American	0	27.54														7.22	26	0.21	45	7.2	115	1	43.1
47	0	2014-06-14	2014-06-14	06/27/2014	50.3639		0	0	0		0		0	0	1	0	0	0				0	5	nec fasc and severe sepsis	0	White or Caucasian	1	34.02														7.43	71.5	0.21	29.6	7.16	290	0.6	32
48	0	2014-06-24	2014-07-01		50.8361		0	0	0		0		0	0	1	1	0	0				0	5	hematemesis	1	Other	0	26.7														7.29	121	0.27	36	7.22	112	0.5	44
49	0	2014-07-10	2014-07-10	07/24/2014	70.9722		1	1	0		0		0	0	0	0	0	0				0	2	STEMI	0	Unknown	0	36.5														7.25	56	1	51.6	7.37	66.6	0.8	41.7
50	0	2014-07-23	2014-08-29	09/07/2014	61.7278		0	0	1		0		0	0	1	1	0	0				0	9	LE weakness, hyponatremia	1	White or Caucasian	1	29.12														7.32	100	0.8	59	7.41	80	0.5	34
51	0	2014-08-06	2014-08-06		66.35		1	1	1		0		0	0	1	1	0	1				0	10	Acute resp failure	1	Asian	0	23.97						7.18	30	0.5	57	7.37	165	0.5	36						165	0.5	36
52	0	2014-08-06	2014-08-06		48.3778		0	0	0		0		0	0	1	0	0	1				0	5	intoxication	0	Black or African American	0	28.4						7.3				7.3	189	0.6	46
53	0	2014-09-03	2014-09-04	10/17/2014	66.8972		0	1	0		0		0	0	0	1	1	1				0	10	SOB	1	White or Caucasian	1	31.2														7.45	117	0.4	35	7.3	57	1	46
54	1	2014-09-05	2014-09-06		60.2262	60-69	No	No	No	No	No	Yes	Yes	Yes	None	None or Diet-Controlled	No	No	None	No	No	No	7	acute on chronic SOB exacerbation (ILD)	0	White or Caucasian	1	29.2	3	Dermatomyositis, ILD	1	Cellcept, tadalafil, calcium carbonate	47	7.31	66	1	99	7.37	98	1	83
55	0	2014-10-19	2014-10-21		48.2222		0	0	0		0		0	0	0	0	1	0				0	5	seizures	0	White or Caucasian	1	22.4														7.29	271	0.39	57	7.44	261	0.6	35
56	0	2014-11-07	2014-11-07	11/07/2014	81.7194		0	0	1		1		0	0	0	1	0	0				0	6	AMS	1	Multiple Races	0	18.7																		6.97	111	1	48
57	0	2015-01-03	2015-01-17	2018-02-24	60.5722		1	1	0		0		1	1	0	0	1	0				0	7	failure to thrive	0	White or Caucasian	1	19.05										7.33	37	0.4	56	7.47	73	0.4	47
58	1	2015-01-15	2015-01-17 15:16:00		60.8795	60-69	No	Yes	Yes	No	No	Yes	No	No	None	None or Diet-Controlled	No	No	None	No	No	No	5	acute SOB, fluid overload in severe PH	1	Hispanic	0	17.4	1	HIV, c/b RV failure	1	Sildenafil, trepostinil, bosentan, remodulin	100	7.37	47	1	44									7.44	43	1	34
59	0	2015-02-10	2015-02-10	UNKNOWN	63.525		1	0	1		0		0	1	1	0	0	0				0	13	SOB, GIB	0	White or Caucasian	1	28.53																		7.34	61.7	0.5	35.5
60	0	2015-02-17	2015-03-19	06/09/2020	59.7917		1	1	0		1		0	0	0	1	0	1				0	8	bilateral lung transplantation	1	White or Caucasian	1	19.18														7.34	135	0.3	64	7.61	34	0.6	33
61	0	2015-03-01	2015-03-03		37.5111		0	0	1		0		0	0	1	1	0	0				0	6	subacute liver failure	0	Other	0	37.63														7.47	127	0.21	18	7.47	224	0.5	22
62	1	2015-03-07	2015-03-12 08:30:00		63.9863	60-69	No	No	No	No	No	Yes	Yes	No	None	None or Diet-Controlled	No	No	None	No	No	No	13	IPF exacerbation, pneumonia, and RSV	0	White or Caucasian	1	34.4	1	IPF	1	Sildenafil	65					7.21	69	1	76	7.4	80	0.8	51
63	0	2015-03-09	2015-03-29	05/09/2015	61.6472		0	1	0		0		0	0	1	1	0	0				0	9	stem cell transplant	1	White or Caucasian	1	27.8														7.43	44	0.21	42	7.53	324	1	32
64	0	2015-03-17	2015-03-17		63.6056		0	0	0		0		0	0	0	0	1	0				0	10	respiratory distress	1	White or Caucasian	1	23.8														7.34	73	0.5	44
65	0	2015-05-15	2015-05-14	05/16/2015	65.175		1	0	1		0		0	0	1	0	0	1				0	6	chest pain, STEMI	0	Black or African American	0	26.58																		7.17	532		41
66	0	2015-05-16	2015-05-22		50.7583		1	1	1		0		0	0	1	0	0	0				0	5	NSTEMI	1	White or Caucasian	1	26.11														7.23	120	0.21	68	7.36	175	0.4	35
67	0	2015-06-10	2015-06-10		19.6917		0	0	0		0		0	1	0	0	0	0				0	3	MVA trauma	0	White or Caucasian	1	34.9																		7.3	113	0.4	40
68	1	2015-06-28	2015-07-10 14:29:00	2015-07-20	37.5222	<50	No	Yes	No	No	No	Yes	No	No	None	None or Diet-Controlled	No	Yes (dialysis- kidney transplant- or Cr >3mg/dL)	None	No	No	No	4	increased abdominal ascites	0	American Indian or Alaska Native	0	29	2	VSD s/p repair	1	Bosentan, remodulin	66									7.4	82	1	25	7.34	120	0.5	35
69	0	2015-08-09	2015-09-06	09/06/2015	34.7806		0	0	0		0		0	0	1	0	0	1				0	6	SOB	1	Other	0	30.4						7.32	47	0.26	44	6.92	88	1	61
70	0	2015-08-30	2015-08-30		54.0417		0	0	0		0		0	0	0	1	0	0				0	1	code trauma	0	Other	0	34.52																		7.38	416	1	38
71	0	2015-11-03	2015-11-03	11/03/2015	52.9139		0	0	0		0		0	0	0	1	0	0				0	1	cardiac arrest	0	White or Caucasian	1																			6.87	64	1	100
72	0	2015-12-26	2016-01-05	01/09/2016	56.6972		0	0	0		0		0	0	1	0	0	1				0	5	septic shock	0	Other	0	36.51														7.36	102	0.33	15	7.19	166	0.6	28
73	0	2016-01-08	2016-01-08		52.3472		0	0	0		0		0	0	1	0	0	0				0	4	MVA	0	White or Caucasian	1	27.66														7.35	164	0.21	37	7.33	264	0.6	49
74	0	2016-01-14	2016-01-15		37.425		0	0	0		0		0	0	1	1	0	0				0	6	seizures	0	Other	0	33.6						7.38	66	0.21	41									7.44	174	0.6	37
75	0	2016-01-14	2016-01-20	01/23/2016	58.0306		0	0	0		0		1	0	0	1	0	0				0	3	SOB	1	White or Caucasian	1	44.26														7.23	48	1	60	7.32	115	1	46
76	0	2016-02-09	2016-02-10	02/16/2016	63.0944		0	0	0		0		0	0	1	0	0	0				0	10	Dyspnea	1	Other	0	24.11						7.44	36	0.4	40
77	1	2016-03-28	2016-04-16 11:56:00	2016-04-21	72.1567	70-79	No	No	No	No	No	Yes	Yes	No	None	None or Diet-Controlled	No	No	None	No	Yes	No	12	acute decompensated RHF with cardiorenal syndrome	1	Declined	0	17.1	3	systemic sclrosis, PE, DLBCL	1	remodulin, tadalafil, ambrisentan	69					7.43	37	0.6	57	7.37	83	1	68
78	0	2016-04-04	2016-06-13	07/26/2016	19.0278		0	0	0		0		0	1	0	0	0	0				0	3	GVHD, chronic pain, pancytopenia, renal failure, resp failure	0	White or Caucasian	1	24.88																		7.67	380	1	31
79	0	2016-05-12	2016-05-19		52.7278		1	1	1		0		0	0	0	0	0	0				0	4	intracranial hemorrhage	0	White or Caucasian	1	21.5														7.37	275	0.27	50	7.36	248	1	49
80	0	2016-05-17	2016-05-17	06/15/2016	58.1917		0	0	0		0		0	0	0	0	0	0				0	9	Respiratory failure	1	White or Caucasian	1	20.6														7.46	83	0.9	36	7.43	62	1	39
81	0	2016-06-25	2016-06-28	07/30/2016	54.5222		0	0	0		0		0	0	0	0	0	0				0	1	lung transplant	0	Other	0	30														7.48	57	1	40	7.44	61	0.8	40
82	0	2016-07-11	2016-07-12	08/19/2016	60.8833		0	0	1		0		0	0	1	0	0	0				0	7	liver transplant eval	0	White or Caucasian	1	28.6						7.45	16	0.32	24	7.42	78	0.5	31						78	0.5	31
83	0	2016-10-04	2016-10-04		48.2222		0	0	0		0		0	1	1	0	0	0				0	5	hematemesis	0	White or Caucasian	1	29.48										7.22	57	1	44
84	0	2016-10-07	2016-10-07	10/20/2016	58.9111		0	0	0		0		0	0	0	0	0	0				0	9	Acute hypoxic respiratory failure	1	White or Caucasian	1	30.39																		7.36	150	1	39
85	0	2016-10-09	2016-10-10	10/16/2016	67.2139		0	0	0		0		0	0	1	1	0	1				0	8	liver failure secondary to NASH	1	Other	0	49.6														7.24	129	0.35	57	7.26	122	0.4	53
86	0	2016-10-14	2016-10-15		52.9306		0	0	0		0		0	0	0	0	0	0				0	1	gunshot wound	0	Black or African American	0	21.96														9.29	94		55	7.34	177	0.7	47
87	0	2016-10-24	2016-10-25		50.1806		0	0	0		0		0	0	0	1	1	0				0	5	ICH, IVH	1	White or Caucasian	1	23.7																		7.36	252	1	37
88	1	2016-10-25	2016-11-07 12:04:00		59.8771	50-59	Yes	Yes	No	No	No	Yes	No	No	None	None or Diet-Controlled	No	No	None	No	No	No	8	s/p cardiac arrest en route to OSH	1	White or Caucasian	1	14.4	2	Tetralogy of fallot, pulmonary atresia s/p BT shunt, incomplete repair	1	Tadalafil	90									7.3	66	1	52
89	0	2016-11-07	2017-01-15	01/30/2017	53.9083		0	1	1		0		0	0	1	1	0	1				0	10	acute mesenteric venous thrombosis	0	White or Caucasian	1	26.02														7.39	100	0.21	37	7.3	163	1	47
90	0	2016-11-10	2016-11-20	01/04/2017	67.2389		0	0	1		0		0	0	1	0	0	0				0	8	Transplant re-eval	1	White or Caucasian	1	31.02														7.51	67	0.21	25	7.43	188	0.5	33
91	0	2016-11-12	2016-11-12		50.5806		1	1	0		0		0	1	0	1	0	0				0	5	SOB	0	White or Caucasian	1	31						7.37	41	0.21	44									7.3	124	0.5	57
92	0	2016-11-26	2017-01-16		33.1972		0	0	0		0		0	0	1	0	0	0				0	4	worsening acidosis, somnolence, fevers/hypotension, worsening resp and mental status	1	Black or African American	0	39.87						7.28	41		42	7.37	46	0.3	32
93	0	2016-12-10	2016-12-24	12/24/2016	66.6083		1	1	1		0		0	0	0	1	0	0				0	12	abd pain and dizziness	0	Other	0	24.9						7.32	39	0.21	27	7	49	1	62
94	0	2016-12-12	2016-12-15	12/17/2016	63.0028		0	1	0		0		0	0	0	0	1	0				0	6	Progressive leukemia	0	White or Caucasian	1	27.9																		7.26	88	0.6	55
95	0	2017-01-04	2017-01-04		63.4778		0	0	0		1		0	0	0	1	0	1				0	6	hypoxemic respiratory failure	0	Other	0	29.81																		7.2	368	1	29
96	0	2017-01-05	2017-02-15		56.9528		0	1	0		0		0	0	0	0	0	1				0	5	decompensated right heart failure	0	Asian	0	26.67														7.36	115		43	7.42	228		39
97	0	2017-01-12	2017-01-22	02/17/2017	63.5556		0	0	0		0		0	0	0	1	0	0				0	10	hypoxemic respiratory failure	1	Other	0	21.4														7.48	79	0.7	28	7.3	51	1	47
98	0	2017-01-27	2017-01-27	01/29/2017	60.7056		0	1	1		0		0	0	1	0	0	1				0	7	trauma	0	Black or African American	0	30.84																		7.48	152	1	39
99	0	2017-03-07	2017-03-07	03/07/2017	45.8528		0	0	0		0		0	0	1	0	0	1				0	3	Seizures post-lidocaine	1	White or Caucasian	1																			7.18	72	1	62
100	0	2017-03-09	2017-03-16		65.4417		1	1	1		0		0	0	0	0	0	1				0	6	chest pain, MI	0	White or Caucasian	1	21.4														7.37	109	0.3	37
101	0	2017-04-07	2017-05-09	05/10/2017	81.6944		0	0	1		0		0	1	0	0	0	1				0	6	sepsis	1	White or Caucasian	1	34.03														7.31	255	1	17	7.26	500	1	17
102	0	2017-04-30	2017-04-30		70.3611		0	1	0		0		0	0	0	0	0	0				0	2	Seizure	0	Black or African American	0	41.3																0.21				0.4
103	0	2017-07-13	2017-09-15	11/12/2017	34.2389		0	1	0		0		0	0	0	1	0	1				0	6	post-whipple	1	American Indian or Alaska Native	0	35.5																		7.38	150		34
104	0	2017-07-19	2017-07-19	2017-07-20	58.9917		1	1	1		1		0	0	0	1	0	1				0	9	fever, tachy, altered mental status	1	Black or African American	0	28.93														7.4	76	4	44
105	1	2017-07-26	2017-07-26 16:33:00	2017-07-27	26.9403	<50	No	No	No	No	No	Yes	No	No	None	End-organ Damage	No	Yes (dialysis- kidney transplant- or Cr >3mg/dL)	None	No	No	No	5	AV fistula clot, LLE celluitis	1	Black or African American	0	33.1	2	T1DM	1	ambrisentan, tadalafil, uptravi	100									7.28	122	0.255	43	7.07	88	0.7	44
106	0	2017-09-07	2017-09-08	09/14/2017	81.0306		0	0	0		1		0	0	0	0	0	1				0	6	altered mental status, resp distress	1	Black or African American	0	34.1														7.21	71		26	7.56	123		25
107	0	2017-09-12	2017-09-12	09/14/2017	67.8889		0	0	0		0		0	0	0	0	0	0				0	1	LOC, IVH, SAH	1	Other	0	39.02																		7.36	331	1	39
108	0	2017-09-17	2017-10-03	10/16/2017	65.9444		0	0	0		0		0	0	1	0	0	0				0	6	OLT eval	0	White or Caucasian	1	27.14														7.45	76	0.4	35	7.37	66	0.4	44
109	1	2017-10-26	2018-01-06 18:24:00	2018-10-15	48.9261	<50	Yes	Yes	No	Yes	No	Yes	No	Yes	Mild (no portal HTN)	Uncomplicated	No	No	None	No	No	No	7	acute RHF and volume overload	1	White or Caucasian	1	20.4	1	Prior meth use, CAD	1	remodulin, tadalafil, macitentan, ambrisentan	97									7.45	79	0.24	34	7.34	210	0.3	36
110	0	2017-11-04	2017-11-05		48.0639		1	1	1		0		0	0	1	0	0	1				1	13	chest pain	1	White or Caucasian	1	20.94						7.24	34	0.4	78	7.18	19	0.4	70
111	1	2017-11-13	2017-11-17		67.6459	60-69	No	Yes	No	No	No	Yes	Yes	No	None	None or Diet-Controlled	No	No	None	No	No	No	5	transplant evaluation	0	Other	0	28.2	1	RA, ILD	1	remodulin, sildenafil	94	7.38	51	1	46									7.15	73	1	72
112	0	2017-11-25	2017-11-25		61.9556		0	0	0		1		0	0	0	1	1	1				0	9	hemorrhagic stroke	1	Declined	0	20.25																		7.46	221	0.5	40
113	0	2017-12-02	2017-12-02		58.0889		0	0	1		0		0	0	0	0	0	0				0	3	traumatic fall, resp distress	1	White or Caucasian	1	35.74																		7.4	305	0.8	34
114	0	2017-12-09	2017-12-09	02/12/2018	60.3944		0	1	0		0		0	0	1	0	0	1				0	7	hepatic encephalopathy	0	Asian	0	24.7														7.37	95	0.3	24	7.36	203	0.5	25
115	0	2017-12-16	2017-12-16	12/25/2017	81.9611		1	1	0		0		0	0	0	1	0	0				0	6	aspiration to cardiac arrest	1	White or Caucasian	1	27.77																		7.37	78	0.5	43
116	0	2017-12-29	2018-01-12		34.3611		0	0	0		0		1	0	0	0	1	1				0	6	word finding difficulty, stroke	1	White or Caucasian	1	28																		7.24	76	0.4	37
117	0	2018-01-04	2018-01-04		67.975		0	0	0		0		0	0	0	1	0	0				0	1	SOB, hyponatremia, AMS, resp failure	1	Other	0	37.86														7.47	78		32	7.27	93		46
118	0	2018-01-19	2018-01-19	01/19/2018	54.2389		0	0	0		0		0	0	1	0	0	0				0	9	hematemesis	1	White or Caucasian	1	22.82																0.21				0.21
119	0	2018-02-04	2018-02-03		54.8		0	0	0		0		0	0	0	0	0	0				0	1	trauma	0	Black or African American	0	23.72																		7.27	208	0.6	34
120	0	2018-03-06	2018-03-06	03/09/2018	58.0111		0	0	1		0		0	0	0	0	1	0				0	4	stroke	1	White or Caucasian	1	36.7																		7.37	169	0.6	35
121	0	2018-03-16	2018-03-16		54.9917		0	1	0		0		0	0	0	0	0	0				0	1	cardiac arrest	0	Multiple Races	0	23.55																		7.29	500		47
122	0	2018-04-06	2018-04-06		58.1722		1	1	1		0		0	0	0	0	0	0				0	4	STEMI	1	Black or African American	0	26.41														7.26	230	0.21	35	7.33	90	0.6	48
123	1	2018-04-11	2018-05-23		24.5784	<50	No	Yes	No	No	No	Yes	No	No	None	None or Diet-Controlled	No	No	None	No	No	No	6	increased SOB and LE edema	1	Hispanic	0	22.5	1	hx UC	1	Tadalafil, ambrisentan, remodulin	130									7.45	58	1	41	7.54	253	0.4	33
124	0	2018-05-27	2018-05-27	12/24/2019	60.0056		0	1	0		0		0	0	1	1	0	1				0	7	COPD, hypercapnic respiratory failure	0	White or Caucasian	1	23.3														7.2	178	0.4	100	7.49	67	0.3	45
125	0	2018-06-01	2018-06-01	2018-06-01	48.9722		0	0	0		0		0	0	0	0	1	1				0	5	Acute rehab	0	Black or African American	0	44.69														7.35	81	0.33	24
126	0	2018-07-15	2018-07-29		58.6917		0	0	0		0		0	0	0	0	0	0				0	9	CAR T cell therapy	1	White or Caucasian	1	19.91										7.45	46	0.5	40	7.41	38	1	45
127	0	2018-07-25	2018-07-27	08/10/2018	41.2917		0	1	0		0		1	0	0	0	1	0				0	7	leukocytosis	1	Black or African American	0	15.4																		7.17	15	0	74
128	0	2018-07-31	2018-07-31	07/31/2018	70.6861		0	0	0		0		0	0	0	1	0	0				0	2	intracerebral hemorrhage	0	White or Caucasian	1	21.87																		7.24	75	0.9	37
129	0	2018-08-07	2018-12-30		47.2667		0	0	1		0		0	0	1	0	0	1				0	9	SOB	1	White or Caucasian	1	19.2														7.34	130	0.3	52	7.46	146	0.3	38
130	0	2018-09-20	2018-10-01		57.4222		0	0	0		0		0	0	0	0	0	1				0	4	SAH	1	White or Caucasian	1	22																		7.42	170	0.5	44
131	0	2018-10-17	2018-10-17	10/20/2018	53.4278		1	1	0		1		0	0	1	0	0	0				1	10	cardiac arrest	0	American Indian or Alaska Native	0	24.1																		7.08	67		66
132	1	2018-12-08	2018-12-11	2018-12-23	45.1128	<50	No	Yes	No	No	No	Yes	Yes	No	None	None or Diet-Controlled	No	No	None	No	No	No	3	xfer from OSH for higher level of care, on BiPAP	1	Black or African American	0	35.2	1		1	Adcirca, Remodulin	64									7.46	59	1	61	7.42	59	0.5	66
133	1	2018-12-14	2018-12-28	2019-01-13	36.628	<50	No	Yes	No	No	No	Yes	Yes	No	None	None or Diet-Controlled	No	No	None	No	No	No	7	Acute on chronic SOB	1	Other	0	16.1	1	MCTD	1	treprostinil, tadalafil, ambrisentan	68					7.35	406	1	31			0.4		7.35	406	1	31
134	0	2019-02-03	2019-02-03		61.5667		0	1	1		0		0	0	1	0	0	0				0	9	recurrent fevers	1	American Indian or Alaska Native	0	22.4										7.2	42	0.8	38
135	0	2019-02-03	2019-02-10		24.7444		0	0	0		0		0	0	0	0	1	0				0	6	persistent emesis	1	Other	0	31.3						7.42	73		42	7.45	58	0.4	40
136	0	2019-03-30	2019-03-30		58.4306		0	0	0		0		0	0	1	0	1	0				0	4	metabolic encephalopathy	1	Black or African American	0	29.26																		7.52	79		33
137	0	2019-04-10	2019-04-12	05/17/2020	36.0944		0	0	0		0		0	0	1	0	0	1				0	7	AMS	1	White or Caucasian	1	19														7.57	49	0.2	20	7.57	199	0.7	21
138	0	2019-04-29	2019-04-29	05/09/2019	66.5056		0	1	0		0		0	0	1	0	0	0				0	10	pulmonary embolism	1	Black or African American	0	31.72																		7.33	264	0.3	30
139	0	2019-05-08	2019-05-08		41.7833		1	1	0		0		0	0	0	1	0	1				0	7	septic shock	1	White or Caucasian	1	42														7.34	95	0.33	21	7.17	64	0.7	38
140	0	2019-05-24	2019-05-24		63.5472		1	1	0		0		0	0	0	1	0	0				0	6	MI	0	Other	0	27.6																		7.36	442	1	34
141	0	2019-05-28	2019-05-28	05/29/2019	56.2861		1	1	1		0		0	0	0	0	0	1				0	7	chest pain, worsening CHF/pneumonia/ACS	1	White or Caucasian	1	24.83										7.12	43		40
142	0	2019-07-16	2019-07-17		52.7611		0	0	1		0		0	0	0	0	0	0				0	1	MVA, ICH	0	White or Caucasian	1	28.74																		7.38	126	0.6	36
143	0	2019-08-21	2019-08-30		59.6806		0	0	0		0		1	0	1	1	0	1				0	8	orthoped surgery, seizure during recovery	1	White or Caucasian	1	24.6														7.37	36		36	7.37	235	1	34
144	0	2019-09-24	2019-09-24	12/07/2019	72.2639		1	1	1		1		1	0	0	0	1	1				0	12	hypoxic resp failure	1	Other	0	33.35																		7.34	70	0.3	36
145	1	2019-10-19	2019-11-19	2019-12-04	67.3913	60-69	No	Yes	No	No	No	Yes	No	No	Moderate or Severe	None or Diet-Controlled	No	No	None	No	No	No	8	acute hypoxemic respiratory failure xfer from OSH for OLT eval	1	White or Caucasian	1	24.5	1	hepatitis C, cirrhosis	1	tadalafil	76									7.44	88	1	29	7.4	155	0.6	33
146	0	2019-10-26	2019-10-28	10/31/2019	63.1167		0	0	1		0		0	1	1	1	0	0				0	10	worsening liver function (NASH), worsening kidney function w/ oliguria	1	Other	0	30.6														7.42	77		39	7.33	127	0.6	34
147	0	2019-10-29	2019-11-09		41.8722		0	0	0		0		0	0	1	0	0	1				0	7	acute liver failure	1	White or Caucasian	1	27.4																		7.52	128	0.4	30
148	1	2019-11-07	2019-11-08	2019-11-27	54.0713	50-59	Yes	Yes	No	No	No	Yes	Yes	No	None	None or Diet-Controlled	No	No	None	No	No	No	5	hemoptysis	1	Hispanic	0	24.8	1	SLE	1	Bosentan, tadalafil	70	7.38	39	0.9	31		55	1	44
149	0	2019-11-12	2019-12-16		25.9972		0	0	0		0		0	0	0	1	0	0				0	4	hypoxic resp failure, possible transplant rejection	0	White or Caucasian	1	14.7																		7.18	59	1	93
150	0	2019-12-04	2019-12-09	01/24/2020	63.5611		1	1	1		0		0	0	1	1	0	1				0	13	fall, DKA	0	Asian	0	29.2																		7.25	85	1	48
151	0	2019-12-30	2019-12-30		70.3389		1	1	0		0		0	0	0	0	0	0				0	2	CODE ROSC	0	White or Caucasian	1	20.93						7.32	35	1	39									7.31	271	0.5	37
152	0	2020-02-05	2020-02-07		63.0417		0	0	0		0		0	0	0	1	1	0				0	6	stroke	0	Hispanic	0	35.36																		7.31	97	0.6	56
153	1	2020-02-14	2020-03-28	2020-05-07	63.32	60-69	No	Yes	No	No	No	Yes	Yes	No	None	None or Diet-Controlled	No	Yes (dialysis- kidney transplant- or Cr >3mg/dL)	None	No	No	No	6	ADHF c/b cardiogenic shock, acute renal failure	0	White or Caucasian	1	19	1	Scleroderma	1	Sildenafil, macitentan, remodulin, MMF	64					7.38	59	0.75	40	7.42	76	1	34
154	0	2020-04-16	2020-04-16		52.8583		0	0	1		0		0	1	1	0	0	0				0	4	MVA	0	White or Caucasian	1	27										7.35	63	0.4	49
155	0	2020-06-28	2020-06-28		66.125		1	1	1		0		0	0	0	0	0	0				0	12	altered mental status	0	White or Caucasian	1	30.5																		7.46	254	0.7	41
156	0	2020-07-10	2020-07-17		67.0667		0	0	0		0		0	0	1	0	0	1				0	8	ascites, worsening leg swelling, increasing abdominal discomfort, stroke	1	Other	0	26.7														7.37	87		37	7.45	184	0.6	31
157	0		2019-11-01		34.6333		1	0	1		0		0	0	0	1	0	0				0	6			Asian	0
158	0		2009-03-03	06/02/2009	58.9111		1	1	1		0		0	0	0	1	0	1				0	9			Black or African American	0
[truncated: 76 more columns]
